# Supplementary material for: Australian Women Veterans’ Experiences of Gendered Disempowerment and Abuse Within Military Service and Transition
Source: Int J Environ Res Public Health. 2025 Apr 8;22(4):584. doi: 10.3390/ijerph22040584 (PMC12026488; doi:10.3390/ijerph22040584)
Supplement: Supplementary file 1 [file ijerph-22-00584-s001.zip]

Archive with 1 entries (1 files):
- ijerph-3442126-supplementary.pdf
